# Supplementary material for: Bone Turnover Markers, n-Terminal Propeptide of Type I Procollagen and Tartrate-Resistant Acid Phosphatase Type 5b, for Predicting Castration Resistance in Prostate Cancer
Source: Biomedicines. 2024 Jan 26;12(2):292. doi: 10.3390/biomedicines12020292 (PMC10887302; doi:10.3390/biomedicines12020292)
Supplement: Supplementary file 1 [file biomedicines-12-00292-s001.zip › Table S1.xlsx]

## Sheet: table3
	Supplementary Table S1. Characteristics of patients treated with ADT
	Patients, n		89
	Median follow-up, month (range)		85.3	(1.3–186.2)
	Median age, year (range)		75	(46–89)
	Median PSA, ng/mL (range)		17.3	(1.5–16701)
	Gleason score, n (%)	≤ 7	39	(44)
		≥ 8	50	(56)
	T stage, n (%)	≤ 2	55	(62)
		≥ 3	34	(38)
	N stage, n (%)	0	66	(74)
		1	23	(16)
	M stage, n (%)	0	64	(72)
		1	25	(18)
	Median P1NP, μg/L (range)	Median (range)	39.6	(14.7-511)
	Median TRACP-5b, mU/dL (range)	Median (range)	323	(104-1140)
	Death at data cutoff date, n (%)	All cause	32	(36)
		Prostate cancer specific	15	(17)
	Development to CRPC, n (%)	Number	23	(26)
	ADT, androgen deprivation therapy; AS, active surveillance; CRPC, castration-resistant prostate cancer; PSA, prostate-specific antigen;
	P1NP, peptides n-terminal propeptide of type I procollagen; TRACP-5b, tartrate-resistant acid phosphatase type 5b;
